# Supplementary material for: Description of three new species of Aposphragisma Thoma, 2014 (Araneae: Oonopidae) from Sumatra, Indonesia
Source: Zookeys. 2018 Nov 19;(797):71–85. doi: 10.3897/zookeys.797.29364 (PMC6255850; doi:10.3897/zookeys.797.29364)
Supplement: XML Treatment for Aposphragisma [file zookeys.797.29364-treatment1.xml]

<!DOCTYPE tp:taxon-treatment
  PUBLIC "-//TaxonX//DTD Taxonomic Treatment Publishing DTD v0 20100105//EN" "tax-treatment-NSO.dtd">
<tp:taxon-treatment xmlns:tp="http://www.plazi.org/taxpub"><tp:treatment-meta><kwd-group><label>Taxon classification</label><kwd><named-content xmlns:xlink="http://www.w3.org/1999/xlink" content-type="kingdom">Animalia</named-content></kwd><kwd><named-content xmlns:xlink="http://www.w3.org/1999/xlink" content-type="order">Araneae</named-content></kwd><kwd><named-content xmlns:xlink="http://www.w3.org/1999/xlink" content-type="family">Oonopidae</named-content></kwd></kwd-group><mixed-citation publication-type="journal"><person-group><name><surname>Fardiansah</surname><given-names>Riko</given-names></name><name><surname>Dupérré</surname><given-names>Nadine</given-names></name><name><surname>Widyastuti</surname><given-names>Rahayu</given-names></name><name><surname>Potapov</surname><given-names>Anton</given-names></name><name><surname>Stefan Scheu</surname><given-names/></name><name><surname>Harms</surname><given-names>Danilo</given-names></name></person-group><article-title>Description of three new species of <italic><tp:taxon-name><tp:taxon-name-part taxon-name-part-type="genus" reg="Aposphragisma">Aposphragisma</tp:taxon-name-part></tp:taxon-name></italic> Thoma, 2014 (<tp:taxon-name><tp:taxon-name-part taxon-name-part-type="order">Araneae</tp:taxon-name-part></tp:taxon-name>: <tp:taxon-name><tp:taxon-name-part taxon-name-part-type="family">Oonopidae</tp:taxon-name-part></tp:taxon-name>) from Sumatra, Indonesia</article-title><source>Zookeys</source><day>19</day><month>11</month><year>2018</year><volume>2018</volume><issue>797</issue><fpage>71</fpage><lpage>85</lpage><pub-id pub-id-type="doi">10.3897/zookeys.797.29364</pub-id></mixed-citation></tp:treatment-meta><tp:nomenclature><label>Genus</label><tp:taxon-name>
              <tp:taxon-name-part taxon-name-part-type="genus" reg="Aposphragisma">Aposphragisma</tp:taxon-name-part>
            </tp:taxon-name><tp:taxon-authority>Thoma, 2014</tp:taxon-authority></tp:nomenclature><tp:treatment-sec sec-type="type species" id="SECID0EQLAC"><title>Type species.</title><p><italic><tp:taxon-name><tp:taxon-name-part taxon-name-part-type="genus" reg="Aposphragisma">Aposphragisma</tp:taxon-name-part><tp:taxon-name-part taxon-name-part-type="species" reg="helvetiorum">helvetiorum</tp:taxon-name-part></tp:taxon-name></italic> Thoma, 2014: 36–44</p></tp:treatment-sec><tp:treatment-sec sec-type="diagnosis" id="SECID0EBMAC"><title>Diagnosis.</title><p>The genus <italic><tp:taxon-name><tp:taxon-name-part taxon-name-part-type="genus" reg="Aposphragisma">Aposphragisma</tp:taxon-name-part></tp:taxon-name></italic> most resembles the genera <italic><tp:taxon-name><tp:taxon-name-part taxon-name-part-type="genus" reg="Gamasomorpha">Gamasomorpha</tp:taxon-name-part></tp:taxon-name></italic> Karsch, 1881 and <italic><tp:taxon-name><tp:taxon-name-part taxon-name-part-type="genus" reg="Xestaspis">Xestaspis</tp:taxon-name-part></tp:taxon-name></italic> Simon, 1884 (<xref ref-type="bibr" rid="B18">Thoma et al. 2014</xref>) but they can be differentiated based on the combination of the following characters: hard-bodied spiders; sternum with microsculpture; dorsal and ventral abdominal scuta not fused; labium strongly incised; legs without spines. Furthermore, males are distinguished by their palpal bulb bearing an apical embolus closely associated with a laminar conductor (<xref ref-type="bibr" rid="B18">Thoma et al. 2014</xref>).</p></tp:treatment-sec><tp:treatment-sec sec-type="distribution" id="SECID0EENAC"><title>Distribution.</title><p>Borneo, Indonesia (Sumatra), Malaysia, Singapore and Vietnam.</p></tp:treatment-sec><ref-list><ref id="B18"><mixed-citation xmlns:xlink="http://www.w3.org/1999/xlink" xlink:type="simple"><person-group><name name-style="western"><surname>Thoma</surname><given-names>M</given-names></name><name name-style="western"><surname>Kranz-Baltensperger</surname><given-names>Y</given-names></name><name name-style="western"><surname>Kropf</surname><given-names>C</given-names></name><name name-style="western"><surname>Graber</surname><given-names>W</given-names></name><name name-style="western"><surname>Nentwig</surname><given-names>W</given-names></name><name name-style="western"><surname>Frick</surname><given-names>H</given-names></name></person-group> (<year>2014</year>) <article-title>The new Southeast Asian goblin spider genus <italic><tp:taxon-name><tp:taxon-name-part taxon-name-part-type="genus">Aposphragisma</tp:taxon-name-part></tp:taxon-name></italic> (<tp:taxon-name><tp:taxon-name-part taxon-name-part-type="order">Araneae</tp:taxon-name-part></tp:taxon-name>, <tp:taxon-name><tp:taxon-name-part taxon-name-part-type="family">Oonopidae</tp:taxon-name-part></tp:taxon-name>): diversity and phylogeny.</article-title><source>Zootaxa</source><volume>3798</volume>(<issue>1</issue>): <fpage>1</fpage>–<lpage>86</lpage>. <ext-link xlink:type="simple" ext-link-type="doi" xlink:href="10.11646/zootaxa.3798.1.1">https://doi.org/10.11646/zootaxa.3798.1.1</ext-link></mixed-citation></ref></ref-list></tp:taxon-treatment>
