# Supplementary material for: Description of three new species of Aposphragisma Thoma, 2014 (Araneae: Oonopidae) from Sumatra, Indonesia
Source: Zookeys. 2018 Nov 19;(797):71–85. doi: 10.3897/zookeys.797.29364 (PMC6255850; doi:10.3897/zookeys.797.29364)
Supplement: XML Treatment for Aposphragisma globosum [file zookeys.797.29364-treatment2.xml]

<!DOCTYPE tp:taxon-treatment
  PUBLIC "-//TaxonX//DTD Taxonomic Treatment Publishing DTD v0 20100105//EN" "tax-treatment-NSO.dtd">
<tp:taxon-treatment xmlns:tp="http://www.plazi.org/taxpub"><tp:treatment-meta><kwd-group><label>Taxon classification</label><kwd><named-content xmlns:xlink="http://www.w3.org/1999/xlink" content-type="kingdom">Animalia</named-content></kwd><kwd><named-content xmlns:xlink="http://www.w3.org/1999/xlink" content-type="order">Araneae</named-content></kwd><kwd><named-content xmlns:xlink="http://www.w3.org/1999/xlink" content-type="family">Oonopidae</named-content></kwd></kwd-group><mixed-citation publication-type="journal"><person-group><name><surname>Fardiansah</surname><given-names>Riko</given-names></name><name><surname>Dupérré</surname><given-names>Nadine</given-names></name><name><surname>Widyastuti</surname><given-names>Rahayu</given-names></name><name><surname>Potapov</surname><given-names>Anton</given-names></name><name><surname>Stefan Scheu</surname><given-names/></name><name><surname>Harms</surname><given-names>Danilo</given-names></name></person-group><article-title>Description of three new species of <italic><tp:taxon-name><tp:taxon-name-part taxon-name-part-type="genus" reg="Aposphragisma">Aposphragisma</tp:taxon-name-part></tp:taxon-name></italic> Thoma, 2014 (<tp:taxon-name><tp:taxon-name-part taxon-name-part-type="order">Araneae</tp:taxon-name-part></tp:taxon-name>: <tp:taxon-name><tp:taxon-name-part taxon-name-part-type="family">Oonopidae</tp:taxon-name-part></tp:taxon-name>) from Sumatra, Indonesia</article-title><source>Zookeys</source><day>19</day><month>11</month><year>2018</year><volume>2018</volume><issue>797</issue><fpage>71</fpage><lpage>85</lpage><pub-id pub-id-type="doi">10.3897/zookeys.797.29364</pub-id></mixed-citation></tp:treatment-meta><tp:nomenclature><tp:taxon-name>
              <tp:taxon-name-part taxon-name-part-type="genus" reg="Aposphragisma">Aposphragisma</tp:taxon-name-part>
              <tp:taxon-name-part taxon-name-part-type="species" reg="globosum">globosum</tp:taxon-name-part>
              <object-id xmlns:xlink="http://www.w3.org/1999/xlink" content-type="zoobank" xlink:type="simple">http://zoobank.org/30F29C2E-E74A-4847-BAE1-1D83A77C2AAD</object-id>
            </tp:taxon-name><tp:taxon-authority>Fardiansah &amp; Dupérré, sp. n.</tp:taxon-authority><xref ref-type="fig" rid="F1">Figs 1</xref><xref ref-type="fig" rid="F2">, 2</xref><xref ref-type="fig" rid="F3">, 3</xref></tp:nomenclature><tp:treatment-sec sec-type="type material" id="SECID0ECPAC"><title>Type material.</title><p><bold>Holotype</bold>. ♂: Indonesia, Sumatra, Harapan, <named-content xmlns:xlink="http://www.w3.org/1999/xlink" content-type="dwc:verbatimCoordinates" xlink:type="simple"><named-content content-type="geo-json" specific-use="{&#34;type&#34;:&#34;Point&#34;,&#34;coordinates&#34;:[103.362000,-2.152750]}" id="NCID0ENPAC" xlink:type="simple">02°09'09.9"S 103°21'43.2"E</named-content></named-content>, secondary lowland rainforest, 26 November 2017, B. Klarner (<abbrev xmlns:xlink="http://www.w3.org/1999/xlink" content-type="institution" xlink:title="Indonesian Institute of Sciences Cibinong, Indonesia" id="ABBRID0ESPAC" xlink:type="simple">LIPI</abbrev>). <bold>Paratypes.</bold> 1♀, Indonesia, Sumatra, Harapan, <named-content xmlns:xlink="http://www.w3.org/1999/xlink" content-type="dwc:verbatimCoordinates" xlink:type="simple"><named-content content-type="geo-json" specific-use="{&#34;type&#34;:&#34;Point&#34;,&#34;coordinates&#34;:[103.266194,-1.909889]}" id="NCID0E3PAC" xlink:type="simple">01°54'35.6"S 103°15'58.3"E</named-content></named-content>, oil palm plantation, October 2012, M. Jochum, A. Barnes (<abbrev xmlns:xlink="http://www.w3.org/1999/xlink" content-type="institution" xlink:title="Indonesian Institute of Sciences Cibinong, Indonesia" id="ABBRID0ECAAE" xlink:type="simple">LIPI</abbrev>); <named-content xmlns:xlink="http://www.w3.org/1999/xlink" content-type="dwc:verbatimCoordinates" xlink:type="simple"><named-content content-type="geo-json" specific-use="{&#34;type&#34;:&#34;Point&#34;,&#34;coordinates&#34;:[103.266694,-1.910972]}" id="NCID0EKAAE" xlink:type="simple">01°54'39.5"S 103°16'00.1"E</named-content></named-content>, 2♂, rubber plantation, October 2013, B. Klarner (<named-content xmlns:xlink="http://www.w3.org/1999/xlink" content-type="dwc:institutional_code" xlink:type="simple">ZMH</named-content>–A0000984, <named-content xmlns:xlink="http://www.w3.org/1999/xlink" content-type="dwc:institutional_code" xlink:type="simple">ZMH</named-content>–A0000986); <named-content xmlns:xlink="http://www.w3.org/1999/xlink" content-type="dwc:verbatimCoordinates" xlink:type="simple"><named-content content-type="geo-json" specific-use="{&#34;type&#34;:&#34;Point&#34;,&#34;coordinates&#34;:[103.362000,-2.152750]}" id="NCID0E3AAE" xlink:type="simple">02°09'09.9"S 103°21'43.2"E</named-content></named-content>, 1♂2♀, secondary lowland rainforest litter, October 2013, B. Klarner (<named-content xmlns:xlink="http://www.w3.org/1999/xlink" content-type="dwc:institutional_code" xlink:type="simple">ZMH</named-content>–A00001002, <named-content xmlns:xlink="http://www.w3.org/1999/xlink" content-type="dwc:institutional_code" xlink:type="simple">ZMH</named-content>–A0001022, <named-content xmlns:xlink="http://www.w3.org/1999/xlink" content-type="dwc:institutional_code" xlink:type="simple">ZMH</named-content>–A0001505); <named-content xmlns:xlink="http://www.w3.org/1999/xlink" content-type="dwc:verbatimCoordinates" xlink:type="simple"><named-content content-type="geo-json" specific-use="{&#34;type&#34;:&#34;Point&#34;,&#34;coordinates&#34;:[103.259389,-1.928889]}" id="NCID0ETBAE" xlink:type="simple">01°55'44.0"S 103°15'33.8"E</named-content></named-content>, 2♀, agroforest with a mixture of native vegetation and planted rubber trees, October 2012, M. Jochum, A. Barnes (<named-content xmlns:xlink="http://www.w3.org/1999/xlink" content-type="dwc:institutional_code" xlink:type="simple">ZMH</named-content>–A0001304, <named-content xmlns:xlink="http://www.w3.org/1999/xlink" content-type="dwc:institutional_code" xlink:type="simple">ZMH</named-content>–A0001305).</p></tp:treatment-sec><tp:treatment-sec sec-type="etymology" id="SECID0ECCAE"><title>Etymology.</title><p>The specific name is an adjective in apposition taken from Latin, meaning <italic>globular</italic> in reference to the shape of female genitalia.</p></tp:treatment-sec><tp:treatment-sec sec-type="diagnosis" id="SECID0EKCAE"><title>Diagnosis.</title><p><italic><tp:taxon-name><tp:taxon-name-part taxon-name-part-type="genus" reg="Aposphragisma">Aposphragisma</tp:taxon-name-part><tp:taxon-name-part taxon-name-part-type="species" reg="globosum">globosum</tp:taxon-name-part></tp:taxon-name></italic> sp. n. males and females can be distinguished from most <italic><tp:taxon-name><tp:taxon-name-part taxon-name-part-type="genus" reg="Aposphragisma">Aposphragisma</tp:taxon-name-part></tp:taxon-name></italic> species by the presence of prosomal spikes (Fig. <xref ref-type="fig" rid="F1">1G</xref>) and a coarsely reticulated sternum (Fig. <xref ref-type="fig" rid="F1">1F</xref>). From <italic><tp:taxon-name><tp:taxon-name-part taxon-name-part-type="genus" reg="Aposphragisma">A.</tp:taxon-name-part><tp:taxon-name-part taxon-name-part-type="species" reg="brunomanseri">brunomanseri</tp:taxon-name-part></tp:taxon-name></italic> Thoma, 2014 it can be separated by the presence of only one pair of prosomal spikes (Fig. <xref ref-type="fig" rid="F1">1G</xref>), the latter species having two pairs of spikes (<xref ref-type="bibr" rid="B18">Thoma et al. 2014</xref>; fig. 2E, F); males are differentiated from <italic><tp:taxon-name><tp:taxon-name-part taxon-name-part-type="genus" reg="Aposphragisma">A.</tp:taxon-name-part><tp:taxon-name-part taxon-name-part-type="species" reg="kolleri">kolleri</tp:taxon-name-part></tp:taxon-name></italic> Thoma, 2014 by their strongly twisted tip of the embolus (Fig. <xref ref-type="fig" rid="F3">3B</xref>), which is spatulate in the latter species (<xref ref-type="bibr" rid="B18">Thoma et al. 2014</xref>; fig. 27C).</p><fig id="F1" position="float" orientation="portrait"><label>Figure 1.</label><caption><p><italic><tp:taxon-name><tp:taxon-name-part taxon-name-part-type="genus" reg="Aposphragisma">Aposphragisma</tp:taxon-name-part><tp:taxon-name-part taxon-name-part-type="species" reg="globosum">globosum</tp:taxon-name-part></tp:taxon-name></italic> sp. n., Male (<bold>A, B, E, G</bold>); Female (<bold>C, D, F, H</bold>). <bold>A, C</bold> habitus dorsal view <bold>B, D</bold> habitus ventral view <bold>E, F</bold> prosoma ventral view <bold>G, H</bold> carapace lateral view. Scale bars: 0.5mm (<bold>A–D</bold>); 0.1mm (<bold>E–H</bold>).</p></caption><graphic xmlns:xlink="http://www.w3.org/1999/xlink" xlink:href="zookeys-797-071-g001.jpg" position="float" orientation="portrait" xlink:type="simple" id="oo_243385.jpg"/></fig><fig id="F2" position="float" orientation="portrait"><label>Figure 2.</label><caption><p><italic><tp:taxon-name><tp:taxon-name-part taxon-name-part-type="genus" reg="Aposphragisma">Aposphragisma</tp:taxon-name-part><tp:taxon-name-part taxon-name-part-type="species" reg="globosum">globosum</tp:taxon-name-part></tp:taxon-name></italic> sp. n., Male (<bold>A, B</bold>); Female (<bold>C, D</bold>). <bold>A, C</bold> abdomen lateral view <bold>B, D</bold> abdomen ventral view. Scale bar: 0.1mm (<bold>A–D</bold>).</p></caption><graphic xmlns:xlink="http://www.w3.org/1999/xlink" xlink:href="zookeys-797-071-g002.jpg" position="float" orientation="portrait" xlink:type="simple" id="oo_243386.jpg"/></fig><fig id="F3" position="float" orientation="portrait"><label>Figure 3.</label><caption><p><italic><tp:taxon-name><tp:taxon-name-part taxon-name-part-type="genus" reg="Aposphragisma">Aposphragisma</tp:taxon-name-part><tp:taxon-name-part taxon-name-part-type="species" reg="globosum">globosum</tp:taxon-name-part></tp:taxon-name></italic> sp. n., Male (<bold>A, B</bold>); Female (<bold>C</bold>). <bold>A, B</bold> palp prolateral view <bold>C</bold> female genitalia dorsal view Scale bar: 0.1mm (<bold>A</bold>).</p></caption><graphic xmlns:xlink="http://www.w3.org/1999/xlink" xlink:href="zookeys-797-071-g003.jpg" position="float" orientation="portrait" xlink:type="simple" id="oo_243387.jpg"/></fig></tp:treatment-sec><tp:treatment-sec sec-type="description" id="SECID0EMIAE"><title>Description.</title><p><bold><italic>Male (holotype)</italic>.</bold> Total length: 1.54; carapace length: 0.69; carapace width: 0.53; abdomen length: 0.85; abdomen width: 0.51. Cephalothorax. <italic>Carapace</italic>: Brownish orange, broadly oval in dorsal view, slightly elevated in lateral view, surface of elevated portion of pars cephalica smooth and with 1 pair of spikes at the apical end; sides and pars thoracica finely reticulated, partly interrupted by small smooth areas, lateral margin with blunt denticles (Fig. <xref ref-type="fig" rid="F1">1A, G</xref>). <italic>Sternum</italic>: Brownish orange; longer than wide, coarsely reticulated except of median stripe and smooth edges, covered by sparse setae; posterior margin extending posteriorly (Fig. <xref ref-type="fig" rid="F1">1E</xref>). <!--PageBreak--><italic>Eyes</italic>: Six; <abbrev xmlns:xlink="http://www.w3.org/1999/xlink" xlink:title="anterior lateral eyes" id="ABBRID0EGJAE" xlink:type="simple">ALE</abbrev> largest, <abbrev xmlns:xlink="http://www.w3.org/1999/xlink" xlink:title="anterior lateral eyes" id="ABBRID0EKJAE" xlink:type="simple">ALE</abbrev> oval, <abbrev xmlns:xlink="http://www.w3.org/1999/xlink" xlink:title="posterior median eyes" id="ABBRID0EOJAE" xlink:type="simple">PME</abbrev> circular, <abbrev xmlns:xlink="http://www.w3.org/1999/xlink" xlink:title="posterior lateral eyes" id="ABBRID0ESJAE" xlink:type="simple">PLE</abbrev> oval; posterior eye row straight from above, procurved from front; <abbrev xmlns:xlink="http://www.w3.org/1999/xlink" xlink:title="anterior lateral eyes" id="ABBRID0EWJAE" xlink:type="simple">ALE</abbrev> separated by their diameter, <abbrev xmlns:xlink="http://www.w3.org/1999/xlink" xlink:title="anterior lateral eyes" id="ABBRID0E1JAE" xlink:type="simple">ALE</abbrev>-<abbrev xmlns:xlink="http://www.w3.org/1999/xlink" xlink:title="posterior lateral eyes" id="ABBRID0E5JAE" xlink:type="simple">PLE</abbrev> separated by less than <abbrev xmlns:xlink="http://www.w3.org/1999/xlink" xlink:title="anterior lateral eyes" id="ABBRID0ECKAE" xlink:type="simple">ALE</abbrev> radius, PMEs joint together, <abbrev xmlns:xlink="http://www.w3.org/1999/xlink" xlink:title="posterior lateral eyes" id="ABBRID0EGKAE" xlink:type="simple">PLE</abbrev>-<abbrev xmlns:xlink="http://www.w3.org/1999/xlink" xlink:title="posterior median eyes" id="ABBRID0EKKAE" xlink:type="simple">PME</abbrev> separated by less than <abbrev xmlns:xlink="http://www.w3.org/1999/xlink" xlink:title="posterior median eyes" id="ABBRID0EOKAE" xlink:type="simple">PME</abbrev> radius (Fig. <xref ref-type="fig" rid="F1">1A</xref>). <italic>Mouthparts</italic>: chelicerae yellowish brown; straight in frontal view, convex in lateral view; anterior face strongly indented; posterior margin of inner surface proximally modified to a ridge with median slit (<abbrev xmlns:xlink="http://www.w3.org/1999/xlink" xlink:title="slit" id="ABBRID0EYKAE" xlink:type="simple">sli</abbrev>); promargin with row of flattened setae that extend distally into a short inward-pointing tooth-like projection (<abbrev xmlns:xlink="http://www.w3.org/1999/xlink" xlink:title="tooth-like projection" id="ABBRID0E3KAE" xlink:type="simple">tlp</abbrev>) (Fig. <xref ref-type="fig" rid="F1">1G</xref>). Labium triangular, deeply incised, fused to sternum (Fig. <xref ref-type="fig" rid="F1">1E</xref>). Endites elongated; outer margin subdistally with a pair of long inward-bent setae. Abdomen. Dorsal scutum brownish yellow, ovoid; strongly sclerotized, covering most of dorsum (Fig. <xref ref-type="fig" rid="F1">1A</xref>); epigastric scutum strongly sclerotized, anteriorly with subterminal scutal ridge (<abbrev xmlns:xlink="http://www.w3.org/1999/xlink" xlink:title="subterminal scutal ridges" id="ABBRID0EMLAE" xlink:type="simple">sr</abbrev>) which is widely oval (Fig. <xref ref-type="fig" rid="F2">2A</xref>); book lung covers large (<abbrev xmlns:xlink="http://www.w3.org/1999/xlink" xlink:title="book lung cover" id="ABBRID0EULAE" xlink:type="simple">bc</abbrev>), oval (Fig. <xref ref-type="fig" rid="F2">2A</xref>). Postepigastric scutum long, strongly sclerotized, occupying most of the venter, with <!--PageBreak-->posteriorly directed lateral apodemes (<abbrev xmlns:xlink="http://www.w3.org/1999/xlink" xlink:title="lateral apodemes" id="ABBRID0E5LAE" xlink:type="simple">lap</abbrev>) (Fig. <xref ref-type="fig" rid="F2">2B</xref>). <italic>Legs</italic>: yellowish orange. Genitalia. <italic>Epigastric region</italic>: sperm pore (<abbrev xmlns:xlink="http://www.w3.org/1999/xlink" xlink:title="sperm pore" id="ABBRID0ETMAE" xlink:type="simple">sp</abbrev>) situated at level of posterior spiracles (Fig. <xref ref-type="fig" rid="F2">2B</xref>). <italic>Palp</italic>: Yellowish bright, not strongly sclerotized (Fig. <xref ref-type="fig" rid="F3">3A</xref>); cymbium slightly ovoid in dorsal view; bulb stout; conical bulge (<abbrev xmlns:xlink="http://www.w3.org/1999/xlink" xlink:title="conical bulge" id="ABBRID0EBNAE" xlink:type="simple">cb</abbrev>) strongly pronounced (Fig. <xref ref-type="fig" rid="F3">3A, B</xref>); embolus (e) tip twisted; conductor (c) with blunt tip (Fig. <xref ref-type="fig" rid="F3">3B</xref>).</p><p><bold><italic>Female (paratype)</italic>.</bold> Total length: 1.75; carapace length: 0.77; carapace width: 0.55; abdomen length: 0.98; abdomen width: 0.65. Colouration: same as in male. Cephalothorax. <italic>Carapace</italic>: Same as in male. <italic>Mouthparts</italic>: chelicerae distally without pointing tooth-like projection. Abdomen. Epigastric scutum not fused to postepigastric scutum (Fig. <xref ref-type="fig" rid="F2">2D</xref>); postepigastric scutum with posteriorly directed lateral apodemes (<abbrev xmlns:xlink="http://www.w3.org/1999/xlink" xlink:title="lateral apodemes" id="ABBRID0ECOAE" xlink:type="simple">lap</abbrev>) (Fig. <xref ref-type="fig" rid="F2">2D</xref>). <italic>Legs</italic>: yellowish white. Genitalia. Dorsal view (Fig. <xref ref-type="fig" rid="F3">3C</xref>): receptaculum (<abbrev xmlns:xlink="http://www.w3.org/1999/xlink" xlink:title="receptaculum" id="ABBRID0EQOAE" xlink:type="simple">re</abbrev>) large, globular, convex and sloping upward containing a globular sac-like structure (<abbrev xmlns:xlink="http://www.w3.org/1999/xlink" xlink:title="sac-like structure" id="ABBRID0EUOAE" xlink:type="simple">sa</abbrev>); anterior part covered with papillae (<abbrev xmlns:xlink="http://www.w3.org/1999/xlink" xlink:title="papillae" id="ABBRID0EYOAE" xlink:type="simple">pa</abbrev>), mediolateral with wrinkle-like lines (<abbrev xmlns:xlink="http://www.w3.org/1999/xlink" xlink:title="wrinkle-lines" id="ABBRID0E3OAE" xlink:type="simple">wl</abbrev>); laterally framed by rectangular sclerites (apodemes, <abbrev xmlns:xlink="http://www.w3.org/1999/xlink" xlink:title="lateral apodemes" id="ABBRID0EAPAE" xlink:type="simple">lap</abbrev>) that have wide and slightly folded tips, apodemes sloping upward; globular appendix (<abbrev xmlns:xlink="http://www.w3.org/1999/xlink" xlink:title="globular appendix" id="ABBRID0EEPAE" xlink:type="simple">gap</abbrev>) lying dorsally of receptaculum and about 1/3 as long as receptaculum; a transverse sclerite (<abbrev xmlns:xlink="http://www.w3.org/1999/xlink" xlink:title="transverse sclerites" id="ABBRID0EIPAE" xlink:type="simple">tsc</abbrev>) lies anteriorly to the receptaculum and bears a nail-like structure (<abbrev xmlns:xlink="http://www.w3.org/1999/xlink" xlink:title="nail-like structure" id="ABBRID0EMPAE" xlink:type="simple">na</abbrev>) more medially.</p></tp:treatment-sec><tp:treatment-sec sec-type="natural history" id="SECID0EQPAE"><title>Natural History.</title><p>Specimens were collected in four types of habitats: secondary lowland rainforest, oil palm plantation, and rubber plantation.</p></tp:treatment-sec><tp:treatment-sec sec-type="distribution" id="SECID0EVPAE"><title>Distribution.</title><p>Known only from the type locality: Harapan on Sumatra.</p></tp:treatment-sec><ref-list><ref id="B18"><mixed-citation xmlns:xlink="http://www.w3.org/1999/xlink" xlink:type="simple"><person-group><name name-style="western"><surname>Thoma</surname><given-names>M</given-names></name><name name-style="western"><surname>Kranz-Baltensperger</surname><given-names>Y</given-names></name><name name-style="western"><surname>Kropf</surname><given-names>C</given-names></name><name name-style="western"><surname>Graber</surname><given-names>W</given-names></name><name name-style="western"><surname>Nentwig</surname><given-names>W</given-names></name><name name-style="western"><surname>Frick</surname><given-names>H</given-names></name></person-group> (<year>2014</year>) <article-title>The new Southeast Asian goblin spider genus <italic><tp:taxon-name><tp:taxon-name-part taxon-name-part-type="genus">Aposphragisma</tp:taxon-name-part></tp:taxon-name></italic> (<tp:taxon-name><tp:taxon-name-part taxon-name-part-type="order">Araneae</tp:taxon-name-part></tp:taxon-name>, <tp:taxon-name><tp:taxon-name-part taxon-name-part-type="family">Oonopidae</tp:taxon-name-part></tp:taxon-name>): diversity and phylogeny.</article-title><source>Zootaxa</source><volume>3798</volume>(<issue>1</issue>): <fpage>1</fpage>–<lpage>86</lpage>. <ext-link xlink:type="simple" ext-link-type="doi" xlink:href="10.11646/zootaxa.3798.1.1">https://doi.org/10.11646/zootaxa.3798.1.1</ext-link></mixed-citation></ref></ref-list></tp:taxon-treatment>
