# Supplementary material for: Description of three new species of Aposphragisma Thoma, 2014 (Araneae: Oonopidae) from Sumatra, Indonesia
Source: Zookeys. 2018 Nov 19;(797):71–85. doi: 10.3897/zookeys.797.29364 (PMC6255850; doi:10.3897/zookeys.797.29364)
Supplement: XML Treatment for Aposphragisma jambi [file zookeys.797.29364-treatment3.xml]

<!DOCTYPE tp:taxon-treatment
  PUBLIC "-//TaxonX//DTD Taxonomic Treatment Publishing DTD v0 20100105//EN" "tax-treatment-NSO.dtd">
<tp:taxon-treatment xmlns:tp="http://www.plazi.org/taxpub"><tp:treatment-meta><kwd-group><label>Taxon classification</label><kwd><named-content xmlns:xlink="http://www.w3.org/1999/xlink" content-type="kingdom">Animalia</named-content></kwd><kwd><named-content xmlns:xlink="http://www.w3.org/1999/xlink" content-type="order">Araneae</named-content></kwd><kwd><named-content xmlns:xlink="http://www.w3.org/1999/xlink" content-type="family">Oonopidae</named-content></kwd></kwd-group><mixed-citation publication-type="journal"><person-group><name><surname>Fardiansah</surname><given-names>Riko</given-names></name><name><surname>Dupérré</surname><given-names>Nadine</given-names></name><name><surname>Widyastuti</surname><given-names>Rahayu</given-names></name><name><surname>Potapov</surname><given-names>Anton</given-names></name><name><surname>Stefan Scheu</surname><given-names/></name><name><surname>Harms</surname><given-names>Danilo</given-names></name></person-group><article-title>Description of three new species of <italic><tp:taxon-name><tp:taxon-name-part taxon-name-part-type="genus" reg="Aposphragisma">Aposphragisma</tp:taxon-name-part></tp:taxon-name></italic> Thoma, 2014 (<tp:taxon-name><tp:taxon-name-part taxon-name-part-type="order">Araneae</tp:taxon-name-part></tp:taxon-name>: <tp:taxon-name><tp:taxon-name-part taxon-name-part-type="family">Oonopidae</tp:taxon-name-part></tp:taxon-name>) from Sumatra, Indonesia</article-title><source>Zookeys</source><day>19</day><month>11</month><year>2018</year><volume>2018</volume><issue>797</issue><fpage>71</fpage><lpage>85</lpage><pub-id pub-id-type="doi">10.3897/zookeys.797.29364</pub-id></mixed-citation></tp:treatment-meta><tp:nomenclature><tp:taxon-name>
              <tp:taxon-name-part taxon-name-part-type="genus" reg="Aposphragisma">Aposphragisma</tp:taxon-name-part>
              <tp:taxon-name-part taxon-name-part-type="species" reg="jambi">jambi</tp:taxon-name-part>
              <object-id xmlns:xlink="http://www.w3.org/1999/xlink" content-type="zoobank" xlink:type="simple">http://zoobank.org/C8D21542-5234-48E1-BCC0-9AA0314AB504</object-id>
            </tp:taxon-name><tp:taxon-authority>Fardiansah &amp; Dupérré, sp. n.</tp:taxon-authority><xref ref-type="fig" rid="F4">Figs 4</xref><xref ref-type="fig" rid="F5">, 5</xref><xref ref-type="fig" rid="F6">, 6</xref><!--PageBreak--></tp:nomenclature><tp:treatment-sec sec-type="type material" id="SECID0EURAE"><title>Type material.</title><p><bold>Holotype</bold> ♂: Indonesia, Sumatra, Bukit Duabelas, <named-content xmlns:xlink="http://www.w3.org/1999/xlink" content-type="dwc:verbatimCoordinates" xlink:type="simple"><named-content content-type="geo-json" specific-use="{&#34;type&#34;:&#34;Point&#34;,&#34;coordinates&#34;:[102.752250,-1.995139]}" id="NCID0E6RAE" xlink:type="simple">01°59'42.5"S 102°45'08.1"E</named-content></named-content>, secondary lowland rainforest, October 2012, M. Jochum, A. Barnes (<abbrev xmlns:xlink="http://www.w3.org/1999/xlink" content-type="institution" xlink:title="Indonesian Institute of Sciences Cibinong, Indonesia" id="ABBRID0EESAE" xlink:type="simple">LIPI</abbrev>). <bold>Paratypes</bold>: 1♀, Indonesia, Sumatra, Bukit Duabelas, <named-content xmlns:xlink="http://www.w3.org/1999/xlink" content-type="dwc:verbatimCoordinates" xlink:type="simple"><named-content content-type="geo-json" specific-use="{&#34;type&#34;:&#34;Point&#34;,&#34;coordinates&#34;:[102.851194,-2.140722]}" id="NCID0EOSAE" xlink:type="simple">02°08'26.6"S 102°51'04.3"E</named-content></named-content>, agroforest with a mixture of native vegetation and planted rubber trees, October 2012, M. Jochum. A. Barnes (<abbrev xmlns:xlink="http://www.w3.org/1999/xlink" content-type="institution" xlink:title="Indonesian Institute of Sciences Cibinong, Indonesia" id="ABBRID0ETSAE" xlink:type="simple">LIPI</abbrev>); <named-content xmlns:xlink="http://www.w3.org/1999/xlink" content-type="dwc:verbatimCoordinates" xlink:type="simple"><named-content content-type="geo-json" specific-use="{&#34;type&#34;:&#34;Point&#34;,&#34;coordinates&#34;:[102.752250,-1.995139]}" id="NCID0E2SAE" xlink:type="simple">01°59'42.5"S 102°45'08.1"E</named-content></named-content>, 2♀, secondary lowland rainforest litter, October 2013, B. Klarner (<named-content xmlns:xlink="http://www.w3.org/1999/xlink" content-type="dwc:institutional_code" xlink:type="simple">ZMH</named-content>–A0000994, <named-content xmlns:xlink="http://www.w3.org/1999/xlink" content-type="dwc:institutional_code" xlink:type="simple">ZMH</named-content>–A0000998), <named-content xmlns:xlink="http://www.w3.org/1999/xlink" content-type="dwc:verbatimCoordinates" xlink:type="simple"><named-content content-type="geo-json" specific-use="{&#34;type&#34;:&#34;Point&#34;,&#34;coordinates&#34;:[102.752250,-1.995139]}" id="NCID0ENTAE" xlink:type="simple">01°59'42.5"S 102°45'08.1"E</named-content></named-content>, 2♀, October 2012, M. Jochum, A. Barnes (<named-content xmlns:xlink="http://www.w3.org/1999/xlink" content-type="dwc:institutional_code" xlink:type="simple">ZMH</named-content>–A0001273, <named-content xmlns:xlink="http://www.w3.org/1999/xlink" content-type="dwc:institutional_code" xlink:type="simple">ZMH</named-content>–A0001282).</p></tp:treatment-sec><tp:treatment-sec sec-type="etymology" id="SECID0E3TAE"><title>Etymology.</title><p>The specific name is a noun in apposition and refers to the name of Jambi Province where Bukit Duabelas National Park is located.</p></tp:treatment-sec><tp:treatment-sec sec-type="diagnosis" id="SECID0EBUAE"><title>Diagnosis.</title><p><italic><tp:taxon-name><tp:taxon-name-part taxon-name-part-type="genus" reg="Aposphragisma">Aposphragisma</tp:taxon-name-part><tp:taxon-name-part taxon-name-part-type="species" reg="jambi">jambi</tp:taxon-name-part></tp:taxon-name></italic> sp. n. males and females can be distinguished from most of the other <italic><tp:taxon-name><tp:taxon-name-part taxon-name-part-type="genus" reg="Aposphragisma">Aposphragisma</tp:taxon-name-part></tp:taxon-name></italic> species by their finely reticulate carapace lacking spikes (Fig. <xref ref-type="fig" rid="F4">4A, C, G, H</xref>) and by their finely reticulated sternum with smooth median stripe (Fig. <xref ref-type="fig" rid="F4">4E, F</xref>); from <italic><tp:taxon-name><tp:taxon-name-part taxon-name-part-type="genus" reg="Aposphragisma">A.</tp:taxon-name-part><tp:taxon-name-part taxon-name-part-type="species" reg="baltenspergerae">baltenspergerae</tp:taxon-name-part></tp:taxon-name></italic> Thoma, 2014 and <italic><tp:taxon-name><tp:taxon-name-part taxon-name-part-type="genus" reg="Aposphragisma">A.</tp:taxon-name-part><tp:taxon-name-part taxon-name-part-type="species" reg="retifer">retifer</tp:taxon-name-part></tp:taxon-name></italic> Thoma, 2014 males are differentiated by their wider and strongly twisted embolus tip (Fig. <xref ref-type="fig" rid="F6">6B</xref>), not twisted in <italic><tp:taxon-name><tp:taxon-name-part taxon-name-part-type="genus" reg="Aposphragisma">A.</tp:taxon-name-part><tp:taxon-name-part taxon-name-part-type="species" reg="baltenspergerae">baltenspergerae</tp:taxon-name-part></tp:taxon-name></italic> and <italic><tp:taxon-name><tp:taxon-name-part taxon-name-part-type="genus" reg="Aposphragisma">A.</tp:taxon-name-part><tp:taxon-name-part taxon-name-part-type="species" reg="retifer">retifer</tp:taxon-name-part></tp:taxon-name></italic> (<xref ref-type="bibr" rid="B18">Thoma et al. 2014</xref>; figs. 4C and 37E respectively) and females by their elongated oval receptaculum (Fig. <xref ref-type="fig" rid="F6">6C</xref>), globose in <italic><tp:taxon-name><tp:taxon-name-part taxon-name-part-type="genus" reg="Aposphragisma">A.</tp:taxon-name-part><tp:taxon-name-part taxon-name-part-type="species" reg="baltenspergerae">baltenspergerae</tp:taxon-name-part></tp:taxon-name></italic> (<xref ref-type="bibr" rid="B18">Thoma et al. 2014</xref>; fig. 4G).</p><fig id="F4" position="float" orientation="portrait"><label>Figure 4.</label><caption><p><italic><tp:taxon-name><tp:taxon-name-part taxon-name-part-type="genus" reg="Aposphragisma">Aposphragisma</tp:taxon-name-part><tp:taxon-name-part taxon-name-part-type="species" reg="jambi">jambi</tp:taxon-name-part></tp:taxon-name></italic> sp. n., Male (<bold>A, B, E, G</bold>); Female (<bold>C, D, F, H</bold>). <bold>A, C</bold> habitus dorsal view <bold>B, D</bold> habitus ventral view <bold>E, F</bold> prosoma ventral view <bold>G, H</bold> carapace lateral view. Scale bars: 0.5mm (<bold>A–D</bold>); 0.1mm (<bold>E–H</bold>).</p></caption><graphic xmlns:xlink="http://www.w3.org/1999/xlink" xlink:href="zookeys-797-071-g004.jpg" position="float" orientation="portrait" xlink:type="simple" id="oo_243388.jpg"/></fig><!--PageBreak--></tp:treatment-sec><tp:treatment-sec sec-type="description" id="SECID0EZYAE"><title>Description.</title><p><bold><italic>Male (holotype).</italic></bold> Total length: 1.54; carapace length: 0.68; carapace width: 0.47; abdomen length: 0.86; abdomen width: 0.48. Cephalothorax. <italic>Carapace</italic>: Brownish orange, broadly oval in dorsal view, slightly elevated in lateral view, surface of elevated portion of pars cephalica smooth and without spikes, with 2 small tubercles at apical end that each bears a seta (Fig. <xref ref-type="fig" rid="F4">4A, G</xref>); sides of carapace finely reticulated; pars thoracica finely reticulated, sloping gradually; lateral margin with blunt <!--PageBreak-->denticles (Fig. <xref ref-type="fig" rid="F4">4G</xref>). <italic>Sternum</italic>: Brownish orange; longer than wide, finely reticulated except median stripe and broadly smooth edges, surface covered by setae (Fig. <xref ref-type="fig" rid="F4">4E</xref>). <italic>Eyes</italic>: Six, all oval; <abbrev xmlns:xlink="http://www.w3.org/1999/xlink" xlink:title="anterior lateral eyes" id="ABBRID0EYZAE" xlink:type="simple">ALE</abbrev> largest, posterior eye row straight from above; <abbrev xmlns:xlink="http://www.w3.org/1999/xlink" xlink:title="anterior lateral eyes" id="ABBRID0E3ZAE" xlink:type="simple">ALE</abbrev> separated by less than its radius, <abbrev xmlns:xlink="http://www.w3.org/1999/xlink" xlink:title="anterior lateral eyes" id="ABBRID0EA1AE" xlink:type="simple">ALE</abbrev>-<abbrev xmlns:xlink="http://www.w3.org/1999/xlink" xlink:title="posterior lateral eyes" id="ABBRID0EE1AE" xlink:type="simple">PLE</abbrev> touching, <abbrev xmlns:xlink="http://www.w3.org/1999/xlink" xlink:title="posterior median eyes" id="ABBRID0EI1AE" xlink:type="simple">PME</abbrev> touching, <abbrev xmlns:xlink="http://www.w3.org/1999/xlink" xlink:title="posterior lateral eyes" id="ABBRID0EM1AE" xlink:type="simple">PLE</abbrev>-<abbrev xmlns:xlink="http://www.w3.org/1999/xlink" xlink:title="posterior median eyes" id="ABBRID0EQ1AE" xlink:type="simple">PME</abbrev> touching (Fig. <xref ref-type="fig" rid="F4">4A</xref>). <italic>Mouthparts</italic>: chelicerae yellowish white, slightly divergent, anterior face convex in lateral view (Fig. <xref ref-type="fig" rid="F4">4G</xref>), inner surface covered by thick setae; posterior margin of inner surface proximally modified into a ridge with median slit; promargin with a row of flattened setae, distally extending into a short inwards-pointing tooth-like projection. Labium triangular, deeply incised, fused to sternum (Fig. <xref ref-type="fig" rid="F4">4E</xref>). Endites elongated, outer margin subdistally with a pair of long inward-bent setae. Abdomen. Dorsal scutum brownish yellow, ovoid; strongly sclerotized and covering full length of abdomen (Fig. <xref ref-type="fig" rid="F4">4A</xref>); book lung covers large, ovoid, surface smooth (Fig. <xref ref-type="fig" rid="F5">5A</xref>); epigastric scutum strongly sclerotized, anteriorly with widely oval subterminal, scutal ridge (<abbrev xmlns:xlink="http://www.w3.org/1999/xlink" xlink:title="subterminal scutal ridges" id="ABBRID0EK2AE" xlink:type="simple">sr</abbrev>) (Fig. <xref ref-type="fig" rid="F5">5A</xref>). Postepigastric scutum long, strongly sclerotized and occupying most of the venter, posteriorly-directed long lateral apodemes (<abbrev xmlns:xlink="http://www.w3.org/1999/xlink" xlink:title="lateral apodemes" id="ABBRID0ES2AE" xlink:type="simple">lap</abbrev>) (Figs <xref ref-type="fig" rid="F4">4B</xref>, <xref ref-type="fig" rid="F5">5B</xref>). <italic>Legs</italic>: yellowish white. Genitalia. <italic>Epigastric region</italic>: sperm pore (<abbrev xmlns:xlink="http://www.w3.org/1999/xlink" xlink:title="sperm pore" id="ABBRID0EL3AE" xlink:type="simple">sp</abbrev>) situated at level of posterior spiracles (Fig. <xref ref-type="fig" rid="F5">5B</xref>). <italic>Palp</italic>: Light yellow, not strongly sclerotized (Fig. <xref ref-type="fig" rid="F6">6A</xref>); cymbium slightly ovoid or rectangular in dorsal view; bulb stout; conical bulge (<abbrev xmlns:xlink="http://www.w3.org/1999/xlink" xlink:title="conical bulge" id="ABBRID0EZ3AE" xlink:type="simple">cb</abbrev>) only slightly pronounced (Fig. <xref ref-type="fig" rid="F6">6A, B</xref>); embolus (e) tip folded, conductor (c) with pointed tip (Fig. <xref ref-type="fig" rid="F6">6B</xref>).</p><fig id="F5" position="float" orientation="portrait"><label>Figure 5.</label><caption><p><italic><tp:taxon-name><tp:taxon-name-part taxon-name-part-type="genus" reg="Aposphragisma">Aposphragisma</tp:taxon-name-part><tp:taxon-name-part taxon-name-part-type="species" reg="jambi">jambi</tp:taxon-name-part></tp:taxon-name></italic> sp. n., Male (<bold>A, B</bold>); Female (<bold>C, D</bold>). <bold>A, C</bold> abdomen lateral view <bold>B, D</bold> abdomen ventral view. Scale bar: 0.1mm (<bold>A–D</bold>).</p></caption><graphic xmlns:xlink="http://www.w3.org/1999/xlink" xlink:href="zookeys-797-071-g005.jpg" position="float" orientation="portrait" xlink:type="simple" id="oo_243389.jpg"/></fig><fig id="F6" position="float" orientation="portrait"><label>Figure 6.</label><caption><p><italic><tp:taxon-name><tp:taxon-name-part taxon-name-part-type="genus" reg="Aposphragisma">Aposphragisma</tp:taxon-name-part><tp:taxon-name-part taxon-name-part-type="species" reg="jambi">jambi</tp:taxon-name-part></tp:taxon-name></italic> sp. n., Male (<bold>A, B</bold>); Female (<bold>C</bold>). <bold>A, B</bold> palp prolateral view <bold>C</bold> female genitalia dorsal view. Scale bar: 0.1mm (<bold>A</bold>).</p></caption><graphic xmlns:xlink="http://www.w3.org/1999/xlink" xlink:href="zookeys-797-071-g006.jpg" position="float" orientation="portrait" xlink:type="simple" id="oo_243390.jpg"/></fig><p><bold><italic>Female (paratype)</italic>.</bold> Total length: 1.54; carapace length: 0.70; carapace width: 0.49; abdomen length: 0.84; abdomen width: 0.53. Colouration: Same as in male. Cephalothorax. <italic>Carapace</italic>: Same as in male. <italic>Mouthparts</italic>: Chelicerae: distally without pointing tooth-like projection. Abdomen. Dorsal scutum not covering full length of the abdo<!--PageBreak-->men, soft tissue visible in dorsal view (Fig. <xref ref-type="fig" rid="F4">4C</xref>); epigastric scutum not fused to postepigastric scutum (Fig. <xref ref-type="fig" rid="F5">5C, D</xref>); postepigastric scutum with short posteriorly directed lateral apodemes (<abbrev xmlns:xlink="http://www.w3.org/1999/xlink" xlink:title="lateral apodemes" id="ABBRID0EHAAG" xlink:type="simple">lap</abbrev>) (Fig. <xref ref-type="fig" rid="F5">5D</xref>). <italic>Legs</italic>: yellowish white. Genitalia. Dorsal view (Fig. <xref ref-type="fig" rid="F6">6C</xref>): Receptaculum (<abbrev xmlns:xlink="http://www.w3.org/1999/xlink" xlink:title="receptaculum" id="ABBRID0EVAAG" xlink:type="simple">re</abbrev>) large, elongated oval, convex and sloping upward, containing an oval sac-like structure (<abbrev xmlns:xlink="http://www.w3.org/1999/xlink" xlink:title="sac-like structure" id="ABBRID0EZAAG" xlink:type="simple">sa</abbrev>), anterior and median part covered with papillae, anterolateral with wrinkle-like lines; laterally framed by rectangular sclerites (apodemes, <abbrev xmlns:xlink="http://www.w3.org/1999/xlink" xlink:title="lateral apodemes" id="ABBRID0E4AAG" xlink:type="simple">lap</abbrev>) and with a wide and slightly folded tip; apodemes sloping upward; globular appendix lying dorsally of receptaculum and about 1/4 as long as receptaculum; a transverse sclerite (<abbrev xmlns:xlink="http://www.w3.org/1999/xlink" xlink:title="transverse sclerites" id="ABBRID0EBBAG" xlink:type="simple">tsc</abbrev>) lies anteriorly to the receptaculum and has a nail-like structure (<abbrev xmlns:xlink="http://www.w3.org/1999/xlink" xlink:title="nail-like structure" id="ABBRID0EFBAG" xlink:type="simple">na</abbrev>) in medial position.</p></tp:treatment-sec><tp:treatment-sec sec-type="natural history" id="SECID0EJBAG"><title>Natural History.</title><p>Specimens were collected in a secondary degraded lowland rainforest only.</p></tp:treatment-sec><tp:treatment-sec sec-type="distribution" id="SECID0EOBAG"><title>Distribution.</title><p>Known only from the type locality, Bukit Duabelas National Park, Sumatra.</p><!--PageBreak--></tp:treatment-sec><ref-list><ref id="B18"><mixed-citation xmlns:xlink="http://www.w3.org/1999/xlink" xlink:type="simple"><person-group><name name-style="western"><surname>Thoma</surname><given-names>M</given-names></name><name name-style="western"><surname>Kranz-Baltensperger</surname><given-names>Y</given-names></name><name name-style="western"><surname>Kropf</surname><given-names>C</given-names></name><name name-style="western"><surname>Graber</surname><given-names>W</given-names></name><name name-style="western"><surname>Nentwig</surname><given-names>W</given-names></name><name name-style="western"><surname>Frick</surname><given-names>H</given-names></name></person-group> (<year>2014</year>) <article-title>The new Southeast Asian goblin spider genus <italic><tp:taxon-name><tp:taxon-name-part taxon-name-part-type="genus">Aposphragisma</tp:taxon-name-part></tp:taxon-name></italic> (<tp:taxon-name><tp:taxon-name-part taxon-name-part-type="order">Araneae</tp:taxon-name-part></tp:taxon-name>, <tp:taxon-name><tp:taxon-name-part taxon-name-part-type="family">Oonopidae</tp:taxon-name-part></tp:taxon-name>): diversity and phylogeny.</article-title><source>Zootaxa</source><volume>3798</volume>(<issue>1</issue>): <fpage>1</fpage>–<lpage>86</lpage>. <ext-link xlink:type="simple" ext-link-type="doi" xlink:href="10.11646/zootaxa.3798.1.1">https://doi.org/10.11646/zootaxa.3798.1.1</ext-link></mixed-citation></ref></ref-list></tp:taxon-treatment>
