# Supplementary material for: Description of three new species of Aposphragisma Thoma, 2014 (Araneae: Oonopidae) from Sumatra, Indonesia
Source: Zookeys. 2018 Nov 19;(797):71–85. doi: 10.3897/zookeys.797.29364 (PMC6255850; doi:10.3897/zookeys.797.29364)
Supplement: XML Treatment for Aposphragisma sumatra [file zookeys.797.29364-treatment4.xml]

<!DOCTYPE tp:taxon-treatment
  PUBLIC "-//TaxonX//DTD Taxonomic Treatment Publishing DTD v0 20100105//EN" "tax-treatment-NSO.dtd">
<tp:taxon-treatment xmlns:tp="http://www.plazi.org/taxpub"><tp:treatment-meta><kwd-group><label>Taxon classification</label><kwd><named-content xmlns:xlink="http://www.w3.org/1999/xlink" content-type="kingdom">Animalia</named-content></kwd><kwd><named-content xmlns:xlink="http://www.w3.org/1999/xlink" content-type="order">Araneae</named-content></kwd><kwd><named-content xmlns:xlink="http://www.w3.org/1999/xlink" content-type="family">Oonopidae</named-content></kwd></kwd-group><mixed-citation publication-type="journal"><person-group><name><surname>Fardiansah</surname><given-names>Riko</given-names></name><name><surname>Dupérré</surname><given-names>Nadine</given-names></name><name><surname>Widyastuti</surname><given-names>Rahayu</given-names></name><name><surname>Potapov</surname><given-names>Anton</given-names></name><name><surname>Stefan Scheu</surname><given-names/></name><name><surname>Harms</surname><given-names>Danilo</given-names></name></person-group><article-title>Description of three new species of <italic><tp:taxon-name><tp:taxon-name-part taxon-name-part-type="genus" reg="Aposphragisma">Aposphragisma</tp:taxon-name-part></tp:taxon-name></italic> Thoma, 2014 (<tp:taxon-name><tp:taxon-name-part taxon-name-part-type="order">Araneae</tp:taxon-name-part></tp:taxon-name>: <tp:taxon-name><tp:taxon-name-part taxon-name-part-type="family">Oonopidae</tp:taxon-name-part></tp:taxon-name>) from Sumatra, Indonesia</article-title><source>Zookeys</source><day>19</day><month>11</month><year>2018</year><volume>2018</volume><issue>797</issue><fpage>71</fpage><lpage>85</lpage><pub-id pub-id-type="doi">10.3897/zookeys.797.29364</pub-id></mixed-citation></tp:treatment-meta><tp:nomenclature><tp:taxon-name>
              <tp:taxon-name-part taxon-name-part-type="genus" reg="Aposphragisma">Aposphragisma</tp:taxon-name-part>
              <tp:taxon-name-part taxon-name-part-type="species" reg="sumatra">sumatra</tp:taxon-name-part>
              <object-id xmlns:xlink="http://www.w3.org/1999/xlink" content-type="zoobank" xlink:type="simple">http://zoobank.org/97D45CA3-46CD-47A7-ADAA-9887F86711DC</object-id>
            </tp:taxon-name><tp:taxon-authority>Fardiansah &amp; Dupérré, sp. n.</tp:taxon-authority><xref ref-type="fig" rid="F7">Figs 7</xref><xref ref-type="fig" rid="F8">, 8</xref><xref ref-type="fig" rid="F9">, 9</xref></tp:nomenclature><tp:treatment-sec sec-type="type material" id="SECID0ENDAG"><title>Type material.</title><p><bold>Holotype</bold> ♂: Indonesia, Sumatra, Harapan, <named-content xmlns:xlink="http://www.w3.org/1999/xlink" content-type="dwc:verbatimCoordinates" xlink:type="simple"><named-content content-type="geo-json" specific-use="{&#34;type&#34;:&#34;Point&#34;,&#34;coordinates&#34;:[103.362000,-2.152750]}" id="NCID0EYDAG" xlink:type="simple">02°09'09.9"S 103°21'43.2"E</named-content></named-content>, secondary lowland rainforest, 10 June 2017, B. Klarner (<abbrev xmlns:xlink="http://www.w3.org/1999/xlink" content-type="institution" xlink:title="Indonesian Institute of Sciences Cibinong, Indonesia" id="ABBRID0E4DAG" xlink:type="simple">LIPI</abbrev>). <bold>Paratypes</bold>: 2♀, Indonesia, Sumatra, Harapan, <named-content xmlns:xlink="http://www.w3.org/1999/xlink" content-type="dwc:verbatimCoordinates" xlink:type="simple"><named-content content-type="geo-json" specific-use="{&#34;type&#34;:&#34;Point&#34;,&#34;coordinates&#34;:[103.362000,-2.152750]}" id="NCID0EHEAG" xlink:type="simple">02°09'09.9"S 103°21'43.2"E</named-content></named-content>, secondary lowland rainforest, 4 September 2017 (<abbrev xmlns:xlink="http://www.w3.org/1999/xlink" content-type="institution" xlink:title="Indonesian Institute of Sciences Cibinong, Indonesia" id="ABBRID0EMEAG" xlink:type="simple">LIPI</abbrev>) (<named-content xmlns:xlink="http://www.w3.org/1999/xlink" content-type="dwc:institutional_code" xlink:type="simple">ZMH</named-content>–A0001198, <named-content xmlns:xlink="http://www.w3.org/1999/xlink" content-type="dwc:institutional_code" xlink:type="simple">ZMH</named-content>–A0001203); <named-content xmlns:xlink="http://www.w3.org/1999/xlink" content-type="dwc:verbatimCoordinates" xlink:type="simple"><named-content content-type="geo-json" specific-use="{&#34;type&#34;:&#34;Point&#34;,&#34;coordinates&#34;:[103.362000,-2.152750]}" id="NCID0E5EAG" xlink:type="simple">02°09'09.9"S 103°21'43.2"E</named-content></named-content>, 1♂3♀, 8 March 2017, B. Klarner (<named-content xmlns:xlink="http://www.w3.org/1999/xlink" content-type="dwc:institutional_code" xlink:type="simple">ZMH</named-content>–A0001196, <!--PageBreak--><named-content xmlns:xlink="http://www.w3.org/1999/xlink" content-type="dwc:institutional_code" xlink:type="simple">ZMH</named-content>–A0001197, <named-content xmlns:xlink="http://www.w3.org/1999/xlink" content-type="dwc:institutional_code" xlink:type="simple">ZMH</named-content>–A0001199, <named-content xmlns:xlink="http://www.w3.org/1999/xlink" content-type="dwc:institutional_code" xlink:type="simple">ZMH</named-content>–A0001202), 3♂4♀, 10 June 2017, B. Klarner (<named-content xmlns:xlink="http://www.w3.org/1999/xlink" content-type="dwc:institutional_code" xlink:type="simple">ZMH</named-content>–A0001195, <named-content xmlns:xlink="http://www.w3.org/1999/xlink" content-type="dwc:institutional_code" xlink:type="simple">ZMH</named-content>–A0001200, <named-content xmlns:xlink="http://www.w3.org/1999/xlink" content-type="dwc:institutional_code" xlink:type="simple">ZMH</named-content>–A0001204), 1♂, 26 November 2017, B. Klarner (<named-content xmlns:xlink="http://www.w3.org/1999/xlink" content-type="dwc:institutional_code" xlink:type="simple">ZMH</named-content>–A0001194).</p></tp:treatment-sec><tp:treatment-sec sec-type="etymology" id="SECID0EMGAG"><title>Etymology.</title><p>The specific name is a noun in apposition, the name of the island on which the types were collected.</p></tp:treatment-sec><tp:treatment-sec sec-type="diagnosis" id="SECID0ERGAG"><title>Diagnosis.</title><p><italic><tp:taxon-name><tp:taxon-name-part taxon-name-part-type="genus" reg="Aposphragisma">Aposphragisma</tp:taxon-name-part><tp:taxon-name-part taxon-name-part-type="species" reg="sumatra">sumatra</tp:taxon-name-part></tp:taxon-name></italic> sp. n. males and females can be distinguished from most of the other <italic><tp:taxon-name><tp:taxon-name-part taxon-name-part-type="genus" reg="Aposphragisma">Aposphragisma</tp:taxon-name-part></tp:taxon-name></italic> species by their completely reticulate sternum (Fig. <xref ref-type="fig" rid="F7">7E, F</xref>); from <italic><tp:taxon-name><tp:taxon-name-part taxon-name-part-type="genus" reg="Aposphragisma">A.</tp:taxon-name-part><tp:taxon-name-part taxon-name-part-type="species" reg="confluens">confluens</tp:taxon-name-part></tp:taxon-name></italic> Thoma, 2014, <italic><tp:taxon-name><tp:taxon-name-part taxon-name-part-type="genus" reg="Aposphragisma">A.</tp:taxon-name-part><tp:taxon-name-part taxon-name-part-type="species" reg="draconigenum">draconigenum</tp:taxon-name-part></tp:taxon-name></italic> Thoma, 2014, <italic><tp:taxon-name><tp:taxon-name-part taxon-name-part-type="genus" reg="Aposphragisma">A.</tp:taxon-name-part><tp:taxon-name-part taxon-name-part-type="species" reg="nocturnum">nocturnum</tp:taxon-name-part></tp:taxon-name></italic> Thoma, 2014 and <italic><tp:taxon-name><tp:taxon-name-part taxon-name-part-type="genus" reg="Aposphragisma">A.</tp:taxon-name-part><tp:taxon-name-part taxon-name-part-type="species" reg="scimitar">scimitar</tp:taxon-name-part></tp:taxon-name></italic> Thoma, 2014 by their blunt tubercles on the carapace margin (Fig. <xref ref-type="fig" rid="F7">7G, H</xref>); absent or reduced in the other species; from <italic><tp:taxon-name><tp:taxon-name-part taxon-name-part-type="genus" reg="Aposphragisma">A.</tp:taxon-name-part><tp:taxon-name-part taxon-name-part-type="species" reg="stannum">stannum</tp:taxon-name-part></tp:taxon-name></italic> Thoma, 2014 by their longer embolus (Fig. <xref ref-type="fig" rid="F9">9B</xref>), shorter in the latter species (<xref ref-type="bibr" rid="B18">Thoma et al. 2014</xref>; fig. 48D). From <italic><tp:taxon-name><tp:taxon-name-part taxon-name-part-type="genus" reg="Aposphragisma">A.</tp:taxon-name-part><tp:taxon-name-part taxon-name-part-type="species" reg="rimba">rimba</tp:taxon-name-part></tp:taxon-name></italic> Thoma, 2014, both males and females are differentiated by their reticulated carapace (Fig. <xref ref-type="fig" rid="F7">7G, H</xref>) and reduced eyes; in <italic><tp:taxon-name><tp:taxon-name-part taxon-name-part-type="genus" reg="Aposphragisma">A.</tp:taxon-name-part><tp:taxon-name-part taxon-name-part-type="species" reg="rimba">rimba</tp:taxon-name-part></tp:taxon-name></italic> the carapace and the eyes are of normal size (<xref ref-type="bibr" rid="B18">Thoma et al. 2014</xref>; fig. 38A).</p><fig id="F7" position="float" orientation="portrait"><label>Figure 7.</label><caption><p><italic><tp:taxon-name><tp:taxon-name-part taxon-name-part-type="genus" reg="Aposphragisma">Aposphragisma</tp:taxon-name-part><tp:taxon-name-part taxon-name-part-type="species" reg="sumatra">sumatra</tp:taxon-name-part></tp:taxon-name></italic> sp. n., Male (<bold>A, B, E, G</bold>); Female (<bold>C, D, F, H</bold>). <bold>A, C</bold> habitus dorsal view <bold>B, D</bold> habitus ventral view <bold>E, F</bold> prosoma ventral view <bold>G, H</bold> carapace lateral view. Scale bars: 0.5mm (<bold>A–D</bold>); 0.1mm (<bold>E–H</bold>).</p></caption><graphic xmlns:xlink="http://www.w3.org/1999/xlink" xlink:href="zookeys-797-071-g007.jpg" position="float" orientation="portrait" xlink:type="simple" id="oo_243391.jpg"/></fig></tp:treatment-sec><tp:treatment-sec sec-type="description" id="SECID0E5LAG"><title>Description.</title><p><bold><italic>Male (holotype)</italic>.</bold> Total length: 1.28; carapace length: 0.58; carapace width: 0.41; abdomen length: 0.70; abdomen width: 0.42. Cephalothorax. <italic>Carapace</italic>: Brownish orange, broadly oval in dorsal view, slightly elevated in lateral view, surface of elevated portion of pars cephalica smooth and without spikes, with 2 small tubercles at apical end that bear a terminal seta (Fig. <xref ref-type="fig" rid="F7">7A, G</xref>); sides finely reticulated; pars thoracica finely reticulated, sloping gradually, lateral margin with blunt denticles (Fig. <xref ref-type="fig" rid="F7">7G</xref>). <italic>Sternum</italic>: Brownish orange; longer than wide, finely reticulated, surface covered with setae (Fig. <xref ref-type="fig" rid="F7">7E</xref>). <italic>Eyes</italic>: Six, reduced, all oval; <abbrev xmlns:xlink="http://www.w3.org/1999/xlink" xlink:title="anterior lateral eyes" id="ABBRID0E2MAG" xlink:type="simple">ALE</abbrev> largest; posterior eye row straight from above; <abbrev xmlns:xlink="http://www.w3.org/1999/xlink" xlink:title="anterior lateral eyes" id="ABBRID0E6MAG" xlink:type="simple">ALE</abbrev> separated by their diameter, <abbrev xmlns:xlink="http://www.w3.org/1999/xlink" xlink:title="anterior lateral eyes" id="ABBRID0EDNAG" xlink:type="simple">ALE</abbrev>-<abbrev xmlns:xlink="http://www.w3.org/1999/xlink" xlink:title="posterior lateral eyes" id="ABBRID0EHNAG" xlink:type="simple">PLE</abbrev> separated by less <abbrev xmlns:xlink="http://www.w3.org/1999/xlink" xlink:title="anterior lateral eyes" id="ABBRID0ELNAG" xlink:type="simple">ALE</abbrev> radius, <abbrev xmlns:xlink="http://www.w3.org/1999/xlink" xlink:title="posterior median eyes" id="ABBRID0EPNAG" xlink:type="simple">PME</abbrev> separated by less than its radius, <abbrev xmlns:xlink="http://www.w3.org/1999/xlink" xlink:title="posterior lateral eyes" id="ABBRID0ETNAG" xlink:type="simple">PLE</abbrev>-<abbrev xmlns:xlink="http://www.w3.org/1999/xlink" xlink:title="posterior median eyes" id="ABBRID0EXNAG" xlink:type="simple">PME</abbrev> separated by less than its radius (Fig. <xref ref-type="fig" rid="F7">7A</xref>). <italic>Mouthparts</italic>: <!--PageBreak-->chelicerae yellowish white, straight in frontal view, convex in lateral view (Fig. <xref ref-type="fig" rid="F7">7G</xref>); posterior margin of inner surface proximally modified to a ridge with a median slit (<abbrev xmlns:xlink="http://www.w3.org/1999/xlink" xlink:title="slit" id="ABBRID0EHOAG" xlink:type="simple">sli</abbrev>); promargin with a row of flattened setae, distally extending into a short inward-pointing tooth-like projection (<abbrev xmlns:xlink="http://www.w3.org/1999/xlink" xlink:title="tooth-like projection" id="ABBRID0ELOAG" xlink:type="simple">tlp</abbrev>) (Fig. <xref ref-type="fig" rid="F7">7E</xref>). Labium triangular, deeply incised, fused to sternum (Fig. <xref ref-type="fig" rid="F7">7E</xref>). Endites elongated, outer margin subdistally with a pair of long inward bent setae. Abdomen. Dorsal scutum yellowish white, ovoid; strongly sclerotized and covering full length abdomen (Fig. <xref ref-type="fig" rid="F7">7A</xref>); epigastric scutum strongly sclerotized, anteriorly with widely oval subterminal scutal ridge (<abbrev xmlns:xlink="http://www.w3.org/1999/xlink" xlink:title="subterminal scutal ridges" id="ABBRID0E2OAG" xlink:type="simple">sr</abbrev>) (Fig. <xref ref-type="fig" rid="F8">8A</xref>), book lung covers large, ovoid, surface smooth (Fig. <xref ref-type="fig" rid="F8">8A</xref>). Postepigastric scutum long, strongly sclerotized, venter fully occupied, posteriorly directed lateral apodemes (<abbrev xmlns:xlink="http://www.w3.org/1999/xlink" xlink:title="lateral apodemes" id="ABBRID0EHPAG" xlink:type="simple">lap</abbrev>) long (Figs <xref ref-type="fig" rid="F7">7B</xref>, <xref ref-type="fig" rid="F8">8B</xref>). <italic>Legs</italic>: yellowish white. Genitalia. <italic>Epigastric region</italic>: sperm pore situated at level of posterior spiracles (Fig. <xref ref-type="fig" rid="F8">8B</xref>). <italic>Palp</italic>: White, not strongly sclerotized (Fig. <xref ref-type="fig" rid="F9">9A</xref>); cymbium slightly rectangular in dorsal view; bulb stout; conical bulge slightly flat (Fig. <xref ref-type="fig" rid="F9">9A, B</xref>); embolus (e) basally narrowed, very long, twisted and with wavy tip; conductor (c) medially triangular and with wide tip (Fig. <xref ref-type="fig" rid="F9">9B</xref>).</p><fig id="F8" position="float" orientation="portrait"><label>Figure 8.</label><caption><p><italic><tp:taxon-name><tp:taxon-name-part taxon-name-part-type="genus" reg="Aposphragisma">Aposphragisma</tp:taxon-name-part><tp:taxon-name-part taxon-name-part-type="species" reg="sumatra">sumatra</tp:taxon-name-part></tp:taxon-name></italic> sp. n., Male (<bold>A, B</bold>); Female (<bold>C, D</bold>). <bold>A, C</bold> abdomen lateral view <bold>B, D</bold> abdomen ventral view. Scale bar: 0.1mm (<bold>A–D</bold>).</p></caption><graphic xmlns:xlink="http://www.w3.org/1999/xlink" xlink:href="zookeys-797-071-g008.jpg" position="float" orientation="portrait" xlink:type="simple" id="oo_243393.jpg"/></fig><fig id="F9" position="float" orientation="portrait"><label>Figure 9.</label><caption><p><italic><tp:taxon-name><tp:taxon-name-part taxon-name-part-type="genus" reg="Aposphragisma">Aposphragisma</tp:taxon-name-part><tp:taxon-name-part taxon-name-part-type="species" reg="sumatra">sumatra</tp:taxon-name-part></tp:taxon-name></italic> sp. n., Male (<bold>A, B</bold>); Female (<bold>C</bold>). <bold>A, B</bold> palp prolateral view <bold>C</bold> female genitalia dorsal view. Scale bar: 0.1mm (<bold>A</bold>).</p></caption><graphic xmlns:xlink="http://www.w3.org/1999/xlink" xlink:href="zookeys-797-071-g009.jpg" position="float" orientation="portrait" xlink:type="simple" id="oo_243394.jpg"/></fig><p><bold><italic>Female (paratype)</italic>.</bold> Total length: 1.46; carapace length: 0.61; carapace width: 0.43; abdomen length: 0.85; abdomen width: 0.48. Colouration: same as in male. Cephalothorax. <italic>Carapace</italic>: Same as in male. <italic>Mouthparts</italic>: chelicerae distally without <!--PageBreak-->pointed tooth-like projection (<abbrev xmlns:xlink="http://www.w3.org/1999/xlink" xlink:title="tooth-like projection" id="ABBRID0ELTAG" xlink:type="simple">tlp</abbrev>). Abdomen: Dorsal scutum not covering full length of the abdomen, soft tissue visible in dorsal view (Fig. <xref ref-type="fig" rid="F7">7C</xref>); epigastric scutum not fused to postepigastric scutum; postepigastric scutum not fully covering the venter, and with short posteriorly directed lateral apodemes (<abbrev xmlns:xlink="http://www.w3.org/1999/xlink" xlink:title="lateral apodemes" id="ABBRID0ETTAG" xlink:type="simple">lap</abbrev>) (Fig. <xref ref-type="fig" rid="F8">8D</xref>). <italic>Legs</italic>: yellowish white. Genitalia. Dorsal view (Fig. <xref ref-type="fig" rid="F9">9C</xref>): Receptaculum (<abbrev xmlns:xlink="http://www.w3.org/1999/xlink" xlink:title="receptaculum" id="ABBRID0EBUAG" xlink:type="simple">re</abbrev>) small, slightly rectangular; median part with papillae; laterally framed by rectangular sclerites (apodemes, <abbrev xmlns:xlink="http://www.w3.org/1999/xlink" xlink:title="lateral apodemes" id="ABBRID0EFUAG" xlink:type="simple">lap</abbrev>) with wide and slightly bumpy tip, apodemes sloping upward; rectangular appendix lying dorsally of receptaculum about as long as receptaculum; a transverse sclerite (<abbrev xmlns:xlink="http://www.w3.org/1999/xlink" xlink:title="transverse sclerites" id="ABBRID0EJUAG" xlink:type="simple">tsc</abbrev>) lies anteriorly to the receptaculum and bears medially a nail-like structure (<abbrev xmlns:xlink="http://www.w3.org/1999/xlink" xlink:title="nail-like structure" id="ABBRID0ENUAG" xlink:type="simple">na</abbrev>).</p></tp:treatment-sec><tp:treatment-sec sec-type="natural history" id="SECID0ERUAG"><title>Natural History.</title><p>Specimens were collected in a secondary degraded lowland rainforest only.</p></tp:treatment-sec><tp:treatment-sec sec-type="distribution" id="SECID0EWUAG"><title>Distribution.</title><p>Known only from the type locality, Bukit Duabelas National Park, Sumatra.</p></tp:treatment-sec><ref-list><ref id="B18"><mixed-citation xmlns:xlink="http://www.w3.org/1999/xlink" xlink:type="simple"><person-group><name name-style="western"><surname>Thoma</surname><given-names>M</given-names></name><name name-style="western"><surname>Kranz-Baltensperger</surname><given-names>Y</given-names></name><name name-style="western"><surname>Kropf</surname><given-names>C</given-names></name><name name-style="western"><surname>Graber</surname><given-names>W</given-names></name><name name-style="western"><surname>Nentwig</surname><given-names>W</given-names></name><name name-style="western"><surname>Frick</surname><given-names>H</given-names></name></person-group> (<year>2014</year>) <article-title>The new Southeast Asian goblin spider genus <italic><tp:taxon-name><tp:taxon-name-part taxon-name-part-type="genus">Aposphragisma</tp:taxon-name-part></tp:taxon-name></italic> (<tp:taxon-name><tp:taxon-name-part taxon-name-part-type="order">Araneae</tp:taxon-name-part></tp:taxon-name>, <tp:taxon-name><tp:taxon-name-part taxon-name-part-type="family">Oonopidae</tp:taxon-name-part></tp:taxon-name>): diversity and phylogeny.</article-title><source>Zootaxa</source><volume>3798</volume>(<issue>1</issue>): <fpage>1</fpage>–<lpage>86</lpage>. <ext-link xlink:type="simple" ext-link-type="doi" xlink:href="10.11646/zootaxa.3798.1.1">https://doi.org/10.11646/zootaxa.3798.1.1</ext-link></mixed-citation></ref></ref-list></tp:taxon-treatment>
